# Supplementary material for: Genome editing using a versatile vector-based CRISPR/Cas9 system in Fusarium species
Source: Sci Rep. 2022 Sep 28;12:16243. doi: 10.1038/s41598-022-20697-4 (PMC9519947; doi:10.1038/s41598-022-20697-4)
Supplement: Supplementary file 2 — Supplementary Information 2. [file 41598_2022_20697_MOESM2_ESM.xlsx]

## Sheet: Table 1
Table S1 PCR primers and oligonucleotides used in this study
Name	Sequence (5'-3')	Target gene (region)/sgRNA target	Template
NLSCas9-1	gacccgcaagatggacaagaagtactccatcggtc	N-terminal Cas9 gene	pCRISPR/Cas U6-1
NLSCas9-2	cctaaatttgatcatatgtgccagagccaa	N-terminal Cas9 gene	pCRISPR/Cas U6-1
NLSCas9-3	gtcggcgcgccatggctcccaaggctgctgacaag	Nuclear localization signal of Histone H2B in Fol	gDNA (Fol)
NLSCas9-4	tcttgtccatcttgcgggtcttggagcgcttcttc	Nuclear localization signal of Histone H2B in Fol	gDNA (Fol)
Ku80-gRNA-1	aaacgtgaaccgtagggttgaaag	Ku80 target oligonucleotide	-
Ku80-gRNA-2	ctcgctttcaaccctacggttcac	Ku80 target oligonucleotide	-
Ku80-pogRNA-2	ttcgctttcaaccctacggttcac	Ku80 target oligonucleotide for P. oryzae CRISPR vector	-
Ku70-gRNA-1	aaacgctggactttggatctatcc	Ku70 target oligonucleotide	-
Ku70-gRNA-2	ctcgggatagatccaaagtccagc	Ku70 target oligonucleotide	-
Ku70-pogRNA-2	ttcgggatagatccaaagtccagc	Ku70 target oligonucleotide for P. oryzae CRISPR vector	-
Lig4-gRNA-1	aaacctcggtgtaatgcatcagtg	Lig4 target oligonucleotide	-
Lig4-gRNA-2	ctcgcactgatgcattacaccgag	Lig4 target oligonucleotide	-
Lig4-pogRNA-2	ttcgcactgatgcattacaccgag	Lig4 target oligonucleotide for P. oryzae CRISPR vector	-
ABHL-gRNA-1	aaacAGCTAGGTATCCTCGAAGAC	ABHL target oligonucleotide	-
ABHL-gRNA-2	ctcgGTCTTCGAGGATACCTAGCT	ABHL target oligonucleotide	-
ABHL-pogRNA-2	ttcgGTCTTCGAGGATACCTAGCT	ABHL target oligonucleotide for P. oryzae CRISPR vector	-
SIX1-gRNA-1	CTCGATTTGGCACAGGCTATCGAG	SIX1 target oligonucleotide	-
SIX1-gRNA-2	AAACCTCGATAGCCTGTGCCAAAT	SIX1 target oligonucleotide	-
Fgm4-gRNA-1	CTCGGCTAACACGTAGTTACCAAG	W5 fgm4 target oligonucleotide	-
Fgm4-gRNA-2	AAACCTTGGTAACTACGTGTTAGC	W5 fgm4 target oligonucleotide	-
TKu80-1	tggggtaccatgttcgccgaatttgaggtagaacttttcc	Ku80 flanking region (FL)	gDNA (Fol)
TKu80-2	gacctcgaggacattgaacagttctacaaattaaagtag	Ku80 flanking region (FL)	gDNA (Fol)
TKu80-3	ggtggagatggtttgtatgaagcccggtgttacgg	Ku80 flanking region (FR)	gDNA (Fol)
TKu80-4	agaactagtagagccttcatttgatcactttgaggtccc	Ku80 flanking region (FR)	gDNA (Fol)
TKu70-1	aatggtaccgtcaccagactccttgttggtcttgc	Ku70 flanking region (FL)	gDNA (Fol)
TKu70-2	cttgcatgcgattgatgtgattgatgtctgttgttt	Ku70 flanking region (FL)	gDNA (Fol)
TKu70-3	cacattcaccaaagcttcttttgctcgacagcaac	Ku70 flanking region (FR)	gDNA (Fol)
TKu70-4	gtggcggccgcagcgactgccacggttaaaggca	Ku70 flanking region (FR)	gDNA (Fol)
TLig4-1	ttgGGTACCctctcttggaacgacgattggattatccaa	Lig4 flanking region (FL)	gDNA (Fol)
TLig4-2	cttgcatgcggaatatgggggtacttatgatgtatacta	Lig4 flanking region (FL)	gDNA (Fol)
TLig4-3	gatgttttgtttactctagttgtaagctag	Lig4 flanking region (FR)	gDNA (Fol)
TLig4-4	agaactagtaaaaataaattcaagggtgctcgattcctc	Lig4 flanking region (FR)	gDNA (Fol)
TABHL-1	AAGGTACCGCTATCCAAGAGGTCTACAACTCAACA	ABHL flanking region (FL)	gDNA (Fol)
TABHL-2	ggGGGCCCCCTGACTCTTGGTCCCGAAGCGTGTCT	ABHL flanking region (FL)	gDNA (Fol)
TABHL-3	GGAAGCTTGAGGCGTTGTGACAGGTATAGCTTGGA	ABHL flanking region (FR)	gDNA (Fol)
TABHL-4	TTGAGCTCGAGCTGGGACACTACTTCACAGTGTCA	ABHL flanking region (FR)	gDNA (Fol)
SIX1_P1	GAAGATGGTAATACAAGCGCCTAG	SIX1 flanking regions (FL)	gDNA (Fol)
SIX1_P2	GCCCGCTCCTTTCGCTTTCTTGGTAGACTTGGCTCGTGAGAC	SIX1 flanking regions (FL)	gDNA (Fol)
SIX1_P3	GCTTGATATCGAATTCCTGCGTTACACTGATCGTCGGGCGAC	SIX1 flanking regions (FR)	gDNA (Fol)
SIX1_P4	AGAACCAGAGTAGTAGTAGTAGTAGCAGC	SIX1 flanking regions (FR)	gDNA (Fol)
SIX1_pCSN43_F	GTCTCACGAGCCAAGTCTACCAAGAAAGCGAAAGGAGCGGGC	Hph cassette	pCSN43
SIX1_pCSN43_R	GTCGCCCGACGATCAGTGTAACGCAGGAATTCGATATCAAGC	Hph cassette	pCSN43
fgm4_P1	GCAGGATCTGTAGCAGCAAGTAC	W5_fgm4 flanking regions (FL)	gDNA (W5)
fgm4_P2	GCCCGCTCCTTTCGCTTTCTTGTCCGAGCAGTCTCTGTAATGAG	W5_fgm4 flanking regions (FL)	gDNA (W5)
fgm4_P3	GCTTGATATCGAATTCCTGCCATTCAGATACACCACCTCCG	W5_fgm4 flanking regions (FR)	gDNA (W5)
fgm4_P4	CACGTGGACTTGTCCACTAGG	W5_fgm4 flanking regions (FR)	gDNA (W5)
fgm4_pCSN43_F	CTCATTACAGAGACTGCTCGGACAAGAAAGCGAAAGGAGCGGGC	Hph cassette	pCSN43
fgm4_pCSN43_R	CGGAGGTGGTGTATCTGAATGGCAGGAATTCGATATCAAGC	Hph cassette	pCSN43
SKu80-1	tcacTCTATGGACgGTGGGAttgaaagtctcgtcaatggagacg	Ku80	gDNA (Fol)/pMK-SKu80
SKu80-2	tgtcgacggtatcgataagcttgatgaccgttttcatattggac	Ku80	gDNA (Fol)
SKu80-3	tcaaTCCCACcGTCCATAGAgtgaaccatgccgtgaaatcacga	Ku80	gDNA (Fol)
SKu80-4	gcggccgctctagaactagtctactttaatttgtagaactgttc	Ku80	gDNA (Fol)
KKu80-3	gtCactagtatggtgagcaagggcgaggagctgtt	GFP	pMK-412
KKu80-4	ctggagctcttacttgtacagctcgtccatgccga	GFP	pMK-412
Ku80-1000-1	agttagcactatagataatattgaccggattgacc	Ku80 flanking region (FL)	pMK-Ku80-FLFR
Ku80-1000-2	aataggtagcagggagtgccagcgggcaaactccg	Ku80 flanking region (FR)	pMK-Ku80-FLFR
Ku80-750-1	tgcctttgcctttttctctgcaagttcgcgccgtc	Ku80 flanking region (FL)	pMK-Ku80-FLFR
Ku80-750-2	gtgagatacatacatggaagaaagtcgttccaagt	Ku80 flanking region (FR)	pMK-Ku80-FLFR
Ku80-500-1	tcgagggccgacatgtcagatgaaaattgaaggaa	Ku80 flanking region (FL)	pMK-Ku80-FLFR
Ku80-500-2	atatcacatatagtcacgtgatccacaagctccat	Ku80 flanking region (FR)	pMK-Ku80-FLFR
Ku80-250-1	atagaataacgcccagtgccctatgattcactgcg	Ku80 flanking region (FL)	pMK-Ku80-FLFR
Ku80-250-2	agacgcgatgggtcaccagccttggtacatattgg	Ku80 flanking region (FR)	pMK-Ku80-FLFR
Ku80-100-1	gccaatcaatatattggtacacaaacgcccactcc	Ku80 flanking region (FL)	pMK-Ku80-FLFR
Ku80-100-2	catcatagcgagatttgattgacttcaaaactctt	Ku80 flanking region (FR)	pMK-Ku80-FLFR
Ku80-50-1	atacatttgccattacaagactactttaatttgta	Ku80 flanking region (FL)	pMK-Ku80-FLFR
Ku80-50-2	cttctgacattctttccgtaacaccgggcttcata	Ku80 flanking region (FR)	pMK-Ku80-FLFR
Lig4-1000-1	gattctttctttcttctccttcttctctctccttg	Ku70 flanking region (FL)	pMK-Ku70-FLFR
Lig4-1000-2	tttatccatttgtgtacgatagaaatgattgatca	Ku70 flanking region (FR)	pMK-Ku70-FLFR
Lig4-750-1	tctctgattgtctcttgtgaagctcttgcttcgtc	Ku70 flanking region (FL)	pMK-Ku70-FLFR
Lig4-750-2	agaaagatcggtaaacttatgaatttcaagtcaga	Ku70 flanking region (FR)	pMK-Ku70-FLFR
Lig4-500-1	ctccagctgtgcaaaccatgctccctatcccagtt	Ku70 flanking region (FL)	pMK-Ku70-FLFR
Lig4-500-2	tcacaaccacaacattctccgttccacttctagca	Ku70 flanking region (FR)	pMK-Ku70-FLFR
Lig4-250-1	cgttattggagctgacgagggtgttcagagagtcg	Ku70 flanking region (FL)	pMK-Ku70-FLFR
Lig4-250-2	gcagcaaccaccaacgccccagttggagcttctgc	Ku70 flanking region (FR)	pMK-Ku70-FLFR
Lig4-100-1	tatcggcaaatgagtgcacatttacaggttttggg	Ku70 flanking region (FL)	pMK-Ku70-FLFR
Lig4-100-2	ttcttcttcttcatcatcattgtcgcaatttcgaa	Ku70 flanking region (FR)	pMK-Ku70-FLFR
Lig4-50-1	gcattaacatataggttagatagtatacatcataa	Ku70 flanking region (FL)	pMK-Ku70-FLFR
Lig4-50-2	catgtctactttgcaaccgcctagcttacaactag	Ku70 flanking region (FR)	pMK-Ku70-FLFR
ABHL-1000-1	GCTATCCAAGAGGTCTACAACTCAACAATAGATGA	ABHL flanking region (FL)	pMK-ABHL-FLFR
ABHL-1000-2	CGAGCTGGGACACTACTTCACAGTGTCATACATTC	ABHL flanking region (FR)	pMK-ABHL-FLFR
ABHL-750-1	GTAGATGCACGCCACGCCAGAGGAGTGCCTCTATG	ABHL flanking region (FL)	pMK-ABHL-FLFR
ABHL-750-2	TACCACTTGTCTGGGTACAGCCTACGTGGATGAGG	ABHL flanking region (FR)	pMK-ABHL-FLFR
ABHL-500-1	GATAACCTGACAGTGCGAGTCGTAAGTACTGCCGC	ABHL flanking region (FL)	pMK-ABHL-FLFR
ABHL-500-2	ATTCCCAACTCACTTTGGGAATAATGCACAGCAAA	ABHL flanking region (FR)	pMK-ABHL-FLFR
ABHL-250-1	ACATATTGTATGGGCGGCCCACCAGCCTCTTTATC	ABHL flanking region (FL)	pMK-ABHL-FLFR
ABHL-250-2	ATCGTCGCTCACCCGTTCGCCAGCATCCATGCCAT	ABHL flanking region (FR)	pMK-ABHL-FLFR
ABHL-100-1	ACACATCAATAATTCGGTCTCCCACATACCGCCAA	ABHL flanking region (FL)	pMK-ABHL-FLFR
ABHL-100-2	GTAGTGTTAGTTATGTTAACTGATTAATTGATCCA	ABHL flanking region (FR)	pMK-ABHL-FLFR
ABHL-50-1	ACGCATTCTTCAACACTCTTCAAAGACACGCTTCG	ABHL flanking region (FL)	pMK-ABHL-FLFR
ABHL-50-2	GGTGACAGACGTTAATTACCTCATCCAAGCTATAC	ABHL flanking region (FR)	pMK-ABHL-FLFR
Ku80-check-1	atgtctcttcctccgatcgtttcaaatatcgaggg	Ku80 region to check the disrupted mutants	gDNA (Fol and Fosp)
Hph-check-1	CCCAGCACTCGTCCGAGGGCAAAGGAATAG	Hph gene cassette to check the Ku80 and ABHL disrupted mutants	gDNA (Fol and Fosp)
Hph-check-2	TCGGACACGCTGTCGAACTTTTCGATCAGA	Hph gene to check the Ku70 disrupted mutants	gDNA (Fol and Fosp)
Ku70-check-1	ctttcgtttccggggattaccattctcatcttgc	Ku70 region to check the disrupted mutants	gDNA (Fol and Fosp)
Lig4-check-1	acgctaccgcccgcctcgactatcatt	Lig4 region to check the disrupted mutants	gDNA (Fol and Fosp)
Lig4-check-2	accgcctagcttacaactagagtaaac	Lig4 region to check the disrupted mutants	gDNA (Fol and Fosp)
ABHL-check-1	CCACGCCGAAGCTGAGCATTATTGGCAGAGTGATG	ABHL region to check the disrupted mutants	gDNA (Fol)
Ku80-seq-2	TGAGCTGAGTGATGCGATGAGCGACTATGTCGACG	Ku80 region for sequence	gDNA (Fol)

## Sheet: Table 2
	Table 2 Target oligos used in this study
Old name	Name	Sequence (5'-3')	Target gene / region
SIX1_tgtN1_T	SIX1_TGT_T	CTCGATTTGGCACAGGCTATCGAG	SIX1
SIX1_tgtN1_B	SIX1_TGT_B	AAACCTCGATAGCCTGTGCCAAAT	SIX1
W5_fgm4_TGT1_Top	fgm4_TGT_T	CTCGGCTAACACGTAGTTACCAAG	fgm4
W5_fgm4_TGT1_Bottom	fgm4_TGT_B	AAACCTTGGTAACTACGTGTTAGC	fgm4
